# Supplementary material for: Immunoproteasome Activity and Content Determine Hematopoietic Cell Sensitivity to ONX-0914 and to the Infection of Cells with Lentiviruses
Source: Cells. 2021 May 12;10(5):1185. doi: 10.3390/cells10051185 (PMC8150886; doi:10.3390/cells10051185)
Supplement: Supplementary file 1 [file cells-10-01185-s001.zip]

Archive with 1 entries (1 files):
- cells-1212761-supplementary.pdf
